# Supplementary material for: RPA activates the XPF‐ERCC1 endonuclease to initiate processing of DNA interstrand crosslinks
Source: EMBO J. 2017 Jun 12;36(14):2047–60. doi: 10.15252/embj.201796664 (PMC5510000; doi:10.15252/embj.201796664)
Supplement: Supplementary file 3 — Source Data for Expanded View [file EMBJ-36-2047-s003.zip]

Archive with 5 entries (4 files):
- Abdullah_SD_EV3.pdf
- __MACOSX/
- __MACOSX/._Abdullah_SD_EV3.pdf
- Abdullah_SD_EV4.pdf
- __MACOSX/._Abdullah_SD_EV4.pdf
